# Supplementary material for: Determinants of COVID-19 Vaccinations among a State-Wide Year-Long Surveillance Initiative in a Conservative Southern State
Source: Vaccines (Basel). 2022 Mar 9;10(3):412. doi: 10.3390/vaccines10030412 (PMC8949372; doi:10.3390/vaccines10030412)
Supplement: Supplementary file 1 [file vaccines-10-00412-s001.zip]

Archive with 1 entries (1 files):
- vaccines-1605988-supplementary.pdf
